# Supplementary material for: Associations of APOE Gene Variants rs429358 and rs7412 with Parameters of the Blood Lipid Profile and the Risk of Myocardial Infarction and Death in a White Population of Western Siberia
Source: Curr Issues Mol Biol. 2022 Apr 13;44(4):1713–24. doi: 10.3390/cimb44040118 (PMC9164079; doi:10.3390/cimb44040118)
Supplement: Supplementary file 1 [file cimb-44-00118-s001.zip]

Archive with 1 entries (1 files):
- cimb-1670512-supplementary.pdf
